# Supplementary material for: Transcriptomic Characterization of Nitrate-Enhanced Stevioside Glycoside Synthesis in Stevia (Stevia rebaudiana) Bertoni
Source: Int J Mol Sci. 2021 Aug 9;22(16):8549. doi: 10.3390/ijms22168549 (PMC8395231; doi:10.3390/ijms22168549)
Supplement: Supplementary file 1 [file ijms-22-08549-s001.zip]

Archive with 1 entries (1 files):
- ijms-1317603-supplementary.pdf
